# Supplementary material for: Dietary Walnuts Preserve Aspects of Health Span and Alter the Hippocampal Lipidome in Aged High-Fat Diet-Fed Mice
Source: Int J Mol Sci. 2023 Jan 24;24(3):2314. doi: 10.3390/ijms24032314 (PMC9916809; doi:10.3390/ijms24032314)
Supplement: Supplementary file 1 [file ijms-24-02314-s001.zip]

Archive with 2 entries (2 files):
- ijms-2159067-supplementary Table S1.xlsx
- ijms-2159067-supplementary.pdf
